# Supplementary material for: Engineering the lymph node environment promotes antigen-specific efficacy in type 1 diabetes and islet transplantation
Source: Nat Commun. 2023 Feb 8;14:681. doi: 10.1038/s41467-023-36225-5 (PMC9908900; doi:10.1038/s41467-023-36225-5)
Supplement: Supplementary file 3 — Source Data [file 41467_2023_36225_MOESM3_ESM.xlsx]

## Sheet: Figure 2a
Figure 2a	Effect of MP treatments on BD2.5 T cell proliferation
	Treatment:	LPS	replicate	percent proliferated
	Media	-	1	3.42
	Media	-	2	2.43
	Media	-	3	2.77
	p31	+	1	93
	p31	+	2	92.9
	p31	+	3	92.4
	p31 + Rapa	+	1	54.5
	p31 + Rapa	+	2	54.3
	p31 + Rapa	+	3	55.1
	2μg p31 MPs	+	1	85.2
	2μg p31 MPs	+	2	85.2
	2μg p31 MPs	+	3	84.6
	2μg p31/Rapa MPs	+	1	44.3
	2μg p31/Rapa MPs	+	2	45.3
	2μg p31/Rapa MPs	+	3	46.1
	0.4μg p31 MPs	+	1	79
	0.4μg p31 MPs	+	2	78.3
	0.4μg p31 MPs	+	3	78.6
	0.4μg p31/Rapa MPs	+	1	39
	0.4μg p31/Rapa MPs	+	2	37.7
	0.4μg p31/Rapa MPs	+	3	37.3
	Tukey's multiple p31omparisons test	Adjusted P Value
	Media vs. p31	<0.0001
	Media vs. p31 + Rapa	<0.0001
	Media vs. p31 MP 2μg	<0.0001
	Media vs. p31 MP 0.4μg	<0.0001
	Media vs. p31/Rapa MP 2μg	<0.0001
	Media vs. p31/Rapa MP 0.4μg	<0.0001
	p31 vs. p31 + Rapa	<0.0001
	p31 vs. 2μg p31 MP	<0.0001
	p31 vs. 0.4μg p31 MP	<0.0001
	p31 vs. 2μg p31/Rapa MP	<0.0001
	p31 vs. 0.4μg p31/Rapa MP	<0.0001
	p31 + Rapa vs. 2μg p31 MP	<0.0001
	p31 + Rapa vs. 0.4μg p31 MP	<0.0001
	p31 + Rapa vs. 2μg p31/Rapa MP	<0.0001
	p31 + Rapa vs. 0.4μg p31/Rapa MP	<0.0001
	2μg p31 MP vs. 0.4μg p31 MP	<0.0001
	2μg p31 MP vs. 2μg p31/Rapa MP	<0.0001
	2μg p31 MP vs. 0.4μg p31/Rapa MP	<0.0001
	0.4μg p31 MP vs. 2μg p31/Rapa MP	<0.0001
	0.4μg p31 MP vs. 0.4μg p31/Rapa MP	<0.0001
	2μg p31/Rapa MP vs. 0.4μg p31/Rapa MP	<0.0001

## Sheet: Figure 2c
Figure 2c	Effect of MP treatments on BDC2.5 TREG poliarization
	Treatment:	LPS	replicate	percent foxp3+
	Media	-	1	13.3
	Media	-	2	11.3
	Media	-	3	10.1
	p31	+	1	9.61
	p31	+	2	9.75
	p31	+	3	10.2
	p31 + Rapa	+	1	27.2
	p31 + Rapa	+	2	25.9
	p31 + Rapa	+	3	26.4
	2μg p31 MPs	+	1	16.2
	2μg p31 MPs	+	2	16.5
	2μg p31 MPs	+	3	16.4
	2μg p31/Rapa MPs	+	1	27
	2μg p31/Rapa MPs	+	2	25.4
	2μg p31/Rapa MPs	+	3	25.7
	0.4μg p31 MPs	+	1	21
	0.4μg p31 MPs	+	2	20.9
	0.4μg p31 MPs	+	3	21.5
	0.4μg p31/Rapa MPs	+	1	28.9
	0.4μg p31/Rapa MPs	+	2	28.9
	0.4μg p31/Rapa MPs	+	3	29.4
	Tukey's multiple comparisons test	Adjusted P Value
	Media vs. p31	0.1555
	Media vs. p31 + Rapa	<0.0001
	Media vs. p31 MP 2μg	<0.0001
	Media vs. p31 MP 0.4μg	<0.0001
	Media vs. p31/Rapa MP 2μg	<0.0001
	Media vs. p31/Rapa MP 0.4μg	<0.0001
	p31 vs. p31 + Rapa	<0.0001
	p31 vs. 2μg p31 MP	<0.0001
	p31 vs. 0.4μg p31 MP	<0.0001
	p31 vs. 2μg p31/Rapa MP	<0.0001
	p31 vs. 0.4μg p31/Rapa MP	<0.0001
	p31 + Rapa vs. 2μg p31 MP	<0.0001
	p31 + Rapa vs. 0.4μg p31 MP	<0.0001
	p31 + Rapa vs. 2μg p31/Rapa MP	0.9864
	p31 + Rapa vs. 0.4μg p31/Rapa MP	0.0139
	2μg p31 MP vs. 0.4μg p31 MP	<0.0001
	2μg p31 MP vs. 2μg p31/Rapa MP	<0.0001
	2μg p31 MP vs. 0.4μg p31/Rapa MP	<0.0001
	0.4μg p31 MP vs. 2μg p31/Rapa MP	<0.0001
	0.4μg p31 MP vs. 0.4μg p31/Rapa MP	<0.0001
	2μg p31/Rapa MP vs. 0.4μg p31/Rapa MP	0.0036

## Sheet: Figure 2e
Figure 2e	Effect of MP treatments on BDC2.5 T cell IFNγ production
	Treatment:	LPS	replicate	percent IFNγ+
	Media	-	1	23.8
	Media	-	2	33
	Media	-	3	26.9
	p31	+	1	39
	p31	+	2	37.7
	p31	+	3	35.7
	p31 + Rapa	+	1	17.7
	p31 + Rapa	+	2	17.3
	p31 + Rapa	+	3	17.7
	2μg p31 MPs	+	1	30.2
	2μg p31 MPs	+	2	29.3
	2μg p31 MPs	+	3	29.1
	2μg p31/Rapa MPs	+	1	17.6
	2μg p31/Rapa MPs	+	2	16.4
	2μg p31/Rapa MPs	+	3	19.3
	0.4μg p31 MPs	+	1	28.6
	0.4μg p31 MPs	+	2	28.6
	0.4μg p31 MPs	+	3	26.7
	0.4μg p31/Rapa MPs	+	1	17.2
	0.4μg p31/Rapa MPs	+	2	15.8
	0.4μg p31/Rapa MPs	+	3	15.9
	Tukey's multiple comparisons test	Adjusted P Value
	Media vs. p31	0.0008
	Media vs. p31 + Rapa	0.0004
	Media vs. p31 MP 2μg	0.9498
	Media vs. p31 MP 0.4μg	>0.9999
	Media vs. p31/Rapa MP 2μg	0.0004
	Media vs. p31/Rapa MP 0.4μg	0.0001
	p31 vs. p31 + Rapa	<0.0001
	p31 vs. 2μg p31 MP	0.0043
	p31 vs. 0.4μg p31 MP	0.0008
	p31 vs. 2μg p31/Rapa MP	<0.0001
	p31 vs. 0.4μg p31/Rapa MP	<0.0001
	p31 + Rapa vs. 2μg p31 MP	<0.0001
	p31 + Rapa vs. 0.4μg p31 MP	0.0003
	p31 + Rapa vs. 2μg p31/Rapa MP	>0.9999
	p31 + Rapa vs. 0.4μg p31/Rapa MP	0.9852
	2μg p31 MP vs. 0.4μg p31 MP	0.9585
	2μg p31 MP vs. 2μg p31/Rapa MP	<0.0001
	2μg p31 MP vs. 0.4μg p31/Rapa MP	<0.0001
	0.4μg p31 MP vs. 2μg p31/Rapa MP	0.0004
	0.4μg p31 MP vs. 0.4μg p31/Rapa MP	<0.0001
	2μg p31/Rapa MP vs. 0.4μg p31/Rapa MP	0.9696

## Sheet: Figure 2g
Figure 2g	Effect of MP treatments on BDC2.5 T cell IL-17 production
	Treatment:	LPS	replicate	percent IL-17+
	Media	-	1	0.65
	Media	-	2	0.73
	Media	-	3	1.1
	p31	+	1	6.91
	p31	+	2	7.43
	p31	+	3	7.24
	p31 + Rapa	+	1	2.65
	p31 + Rapa	+	2	2.6
	p31 + Rapa	+	3	2.48
	2μg p31 MPs	+	1	8.13
	2μg p31 MPs	+	2	8.14
	2μg p31 MPs	+	3	8.24
	2μg p31/Rapa MPs	+	1	2.91
	2μg p31/Rapa MPs	+	2	2.92
	2μg p31/Rapa MPs	+	3	3.02
	0.4μg p31 MPs	+	1	7.31
	0.4μg p31 MPs	+	2	8.43
	0.4μg p31 MPs	+	3	8.52
	0.4μg p31/Rapa MPs	+	1	2.92
	0.4μg p31/Rapa MPs	+	2	2.17
	0.4μg p31/Rapa MPs	+	3	2.7
	Tukey's multiple comparisons test	Adjusted P Value
	Media vs. p31	<0.0001
	Media vs. p31 + Rapa	0.0002
	Media vs. p31 MP 2μg	<0.0001
	Media vs. p31 MP 0.4μg	<0.0001
	Media vs. p31/Rapa MP 2μg	<0.0001
	Media vs. p31/Rapa MP 0.4μg	0.0002
	p31 vs. p31 + Rapa	<0.0001
	p31 vs. 2μg p31 MP	0.0318
	p31 vs. 0.4μg p31 MP	0.0557
	p31 vs. 2μg p31/Rapa MP	<0.0001
	p31 vs. 0.4μg p31/Rapa MP	<0.0001
	p31 + Rapa vs. 2μg p31 MP	<0.0001
	p31 + Rapa vs. 0.4μg p31 MP	<0.0001
	p31 + Rapa vs. 2μg p31/Rapa MP	0.7926
	p31 + Rapa vs. 0.4μg p31/Rapa MP	>0.9999
	2μg p31 MP vs. 0.4μg p31 MP	0.9999
	2μg p31 MP vs. 2μg p31/Rapa MP	<0.0001
	2μg p31 MP vs. 0.4μg p31/Rapa MP	<0.0001
	0.4μg p31 MP vs. 2μg p31/Rapa MP	<0.0001
	0.4μg p31 MP vs. 0.4μg p31/Rapa MP	<0.0001
	2μg p31/Rapa MP vs. 0.4μg p31/Rapa MP	0.8291

## Sheet: Figure 2i
Figure 2i	Effect of MP treatments on TEa T cell proliferation
	Treatment:	LPS	replicate	percent proliferated
	Media	-	1	5.51
	Media	-	2	5.68
	Media	-	3	6.09
	Ea	+	1	90.9
	Ea	+	2	92.9
	Ea	+	3	92.1
	Ea + Rapa	+	1	81.3
	Ea + Rapa	+	2	81.4
	Ea + Rapa	+	3	82.8
	2μg Ea MPs	+	1	85.2
	2μg Ea MPs	+	2	84.5
	2μg Ea MPs	+	3	87.9
	2μg Ea/Rapa MPs	+	1	65.9
	2μg Ea/Rapa MPs	+	2	67.7
	2μg Ea/Rapa MPs	+	3	67.2
	0.4μg Ea MPs	+	1	75.4
	0.4μg Ea MPs	+	2	77.2
	0.4μg Ea MPs	+	3	76.9
	0.4μg Ea/Rapa MPs	+	1	43
	0.4μg Ea/Rapa MPs	+	2	44.7
	0.4μg Ea/Rapa MPs	+	3	50.4
	Tukey's multiple comparisons test	Adjusted P Value
	Media vs. Ea	<0.0001
	Media vs. Ea + Rapa	<0.0001
	Media vs. Ea MP 2μg	<0.0001
	Media vs. Ea MP 0.4μg	<0.0001
	Media vs. Ea/Rapa MP 2μg	<0.0001
	Media vs. Ea/Rapa MP 0.4μg	<0.0001
	Ea vs. Ea + Rapa	<0.0001
	Ea vs. 2μg Ea MP	0.0114
	Ea vs. 0.4μg Ea MP	<0.0001
	Ea vs. 2μg Ea/Rapa MP	<0.0001
	Ea vs. 0.4μg Ea/Rapa MP	<0.0001
	Ea + Rapa vs. 2μg Ea MP	0.1446
	Ea + Rapa vs. 0.4μg Ea MP	0.0301
	Ea + Rapa vs. 2μg Ea/Rapa MP	<0.0001
	Ea + Rapa vs. 0.4μg Ea/Rapa MP	<0.0001
	2μg Ea MP vs. 0.4μg Ea MP	0.0002
	2μg Ea MP vs. 2μg Ea/Rapa MP	<0.0001
	2μg Ea MP vs. 0.4μg Ea/Rapa MP	<0.0001
	0.4μg Ea MP vs. 2μg Ea/Rapa MP	0.0002
	0.4μg Ea MP vs. 0.4μg Ea/Rapa MP	<0.0001
	2μg Ea/Rapa MP vs. 0.4μg Ea/Rapa MP	<0.0001

## Sheet: Figure 2j
Figure 2j	Effect of MP treatments on TEa TREG poliarization
	Treatment:	LPS	replicate	percent foxp3+
	Media	-	1	7.95
	Media	-	2	3.8
	Media	-	3	4.13
	Ea	+	1	1.07
	Ea	+	2	1.49
	Ea	+	3	1.17
	Ea + Rapa	+	1	4.27
	Ea + Rapa	+	2	4.1
	Ea + Rapa	+	3	2.28
	2μg Ea MPs	+	1	1.15
	2μg Ea MPs	+	2	1.57
	2μg Ea MPs	+	3	1.18
	2μg Ea/Rapa MPs	+	1	9.85
	2μg Ea/Rapa MPs	+	2	7.5
	2μg Ea/Rapa MPs	+	3	7.65
	0.4μg Ea MPs	+	1	3.72
	0.4μg Ea MPs	+	2	2.51
	0.4μg Ea MPs	+	3	2.16
	0.4μg Ea/Rapa MPs	+	1	9.41
	0.4μg Ea/Rapa MPs	+	2	9.41
	0.4μg Ea/Rapa MPs	+	3	10.1
	Tukey's multiple comparisons test	Adjusted P Value
	Media vs. Ea	0.0096
	Media vs. Ea + Rapa	0.5322
	Media vs. Ea MP 2μg	0.0107
	Media vs. Ea MP 0.4μg	0.178
	Media vs. Ea/Rapa MP 2μg	0.0672
	Media vs. Ea/Rapa MP 0.4μg	0.0054
	Ea vs. Ea + Rapa	0.2432
	Ea vs. 2μg Ea MP	>0.9999
	Ea vs. 0.4μg Ea MP	0.6504
	Ea vs. 2μg Ea/Rapa MP	<0.0001
	Ea vs. 0.4μg Ea/Rapa MP	<0.0001
	Ea + Rapa vs. 2μg Ea MP	0.2659
	Ea + Rapa vs. 0.4μg Ea MP	0.9805
	Ea + Rapa vs. 2μg Ea/Rapa MP	0.0023
	Ea + Rapa vs. 0.4μg Ea/Rapa MP	0.0002
	2μg Ea MP vs. 0.4μg Ea MP	0.6853
	2μg Ea MP vs. 2μg Ea/Rapa MP	<0.0001
	2μg Ea MP vs. 0.4μg Ea/Rapa MP	<0.0001
	0.4μg Ea MP vs. 2μg Ea/Rapa MP	0.0006
	0.4μg Ea MP vs. 0.4μg Ea/Rapa MP	<0.0001
	2μg Ea/Rapa MP vs. 0.4μg Ea/Rapa MP	0.7954

## Sheet: Figure 2k
Figure 2k	Effect of MP treatments on TEa T cell IFNγ production
	Treatment:	LPS	replicate	percent IFNγ+
	Media	-	1	17.4
	Media	-	2	14.7
	Media	-	3	15.1
	Ea	+	1	11.3
	Ea	+	2	14.3
	Ea	+	3	8.3
	Ea + Rapa	+	1	13.4
	Ea + Rapa	+	2	12
	Ea + Rapa	+	3	12.3
	2μg Ea MPs	+	1	26.2
	2μg Ea MPs	+	2	25.8
	2μg Ea MPs	+	3	21
	2μg Ea/Rapa MPs	+	1	6.59
	2μg Ea/Rapa MPs	+	2	12.2
	2μg Ea/Rapa MPs	+	3	10
	0.4μg Ea MPs	+	1	20.6
	0.4μg Ea MPs	+	2	22.4
	0.4μg Ea MPs	+	3	21.1
	0.4μg Ea/Rapa MPs	+	1	7.08
	0.4μg Ea/Rapa MPs	+	2	6.43
	0.4μg Ea/Rapa MPs	+	3	5.71
	Tukey's multiple comparisons test	Adjusted P Value
	Media vs. Ea	0.1826
	Media vs. Ea + Rapa	0.5144
	Media vs. Ea MP 2μg	0.0022
	Media vs. Ea MP 0.4μg	0.0542
	Media vs. Ea/Rapa MP 2μg	0.0316
	Media vs. Ea/Rapa MP 0.4μg	0.001
	Ea vs. Ea + Rapa	0.9856
	Ea vs. 2μg Ea MP	<0.0001
	Ea vs. 0.4μg Ea MP	0.0005
	Ea vs. 2μg Ea/Rapa MP	0.9411
	Ea vs. 0.4μg Ea/Rapa MP	0.1166
	Ea + Rapa vs. 2μg Ea MP	<0.0001
	Ea + Rapa vs. 0.4μg Ea MP	0.0018
	Ea + Rapa vs. 2μg Ea/Rapa MP	0.5823
	Ea + Rapa vs. 0.4μg Ea/Rapa MP	0.0308
	2μg Ea MP vs. 0.4μg Ea MP	0.5835
	2μg Ea MP vs. 2μg Ea/Rapa MP	<0.0001
	2μg Ea MP vs. 0.4μg Ea/Rapa MP	<0.0001
	0.4μg Ea MP vs. 2μg Ea/Rapa MP	<0.0001
	0.4μg Ea MP vs. 0.4μg Ea/Rapa MP	<0.0001
	2μg Ea/Rapa MP vs. 0.4μg Ea/Rapa MP	0.5065

## Sheet: Figure 2m
Figure 2m	Effect of MP treatments on NOD8.3 T cell proliferation
	Treatment:	LPS	replicate	CSFE mean fluorescence intensity
	Media	-	1	135959
	Media	-	2	137662
	Media	-	3	136366
	NRP-V7	+	1	8948
	NRP-V7	+	2	8748
	NRP-V7	+	3	8751
	NRP-V7 + Rapa	+	1	8948
	NRP-V7 + Rapa	+	2	8748
	NRP-V7 + Rapa	+	3	8751
	2μg NRP-V7 MPs	+	1	8024
	2μg NRP-V7 MPs	+	2	8174
	2μg NRP-V7 MPs	+	3	7798
	2μg NRP-V7/Rapa MPs	+	1	18076
	2μg NRP-V7/Rapa MPs	+	2	18325
	2μg NRP-V7/Rapa MPs	+	3	18091
	0.4μg NRP-V7 MPs	+	1	7360
	0.4μg NRP-V7 MPs	+	2	7066
	0.4μg NRP-V7 MPs	+	3	6559
	0.4μg NRP-V7/Rapa MPs	+	1	19320
	0.4μg NRP-V7/Rapa MPs	+	2	18824
	Tukey's multiple comparisons test	Adjusted P Value
	Media vs. NRP-V7	<0.0001
	Media vs. NRP-V7 + Rapa	<0.0001
	Media vs. NRP-V7 MP 2μg	<0.0001
	Media vs. NRP-V7 MP 0.4μg	<0.0001
	Media vs. NRP-V7/Rapa MP 2μg	<0.0001
	Media vs. NRP-V7/Rapa MP 0.4μg	<0.0001
	NRP-V7 vs. NRP-V7 + Rapa	>0.9999
	NRP-V7 vs. 2μg NRP-V7 MP	0.7445
	NRP-V7 vs. 0.4μg NRP-V7 MP	0.0584
	NRP-V7 vs. 2μg NRP-V7/Rapa MP	<0.0001
	NRP-V7 vs. 0.4μg NRP-V7/Rapa MP	<0.0001
	NRP-V7 + Rapa vs. 2μg NRP-V7 MP	0.7445
	NRP-V7 + Rapa vs. 0.4μg NRP-V7 MP	0.0584
	NRP-V7 + Rapa vs. 2μg NRP-V7/Rapa MP	<0.0001
	NRP-V7 + Rapa vs. 0.4μg NRP-V7/Rapa MP	<0.0001
	2μg NRP-V7 MP vs. 0.4μg NRP-V7 MP	0.5485
	2μg NRP-V7 MP vs. 2μg NRP-V7/Rapa MP	<0.0001
	2μg NRP-V7 MP vs. 0.4μg NRP-V7/Rapa MP	<0.0001
	0.4μg NRP-V7 MP vs. 2μg NRP-V7/Rapa MP	<0.0001
	0.4μg NRP-V7 MP vs. 0.4μg NRP-V7/Rapa MP	<0.0001
	2μg NRP-V7/Rapa MP vs. 0.4μg NRP-V7/Rapa MP	0.999

## Sheet: Figure 2n
Figure 2n	Effect of MP treatments on NOD8.3 T cell IFNγ production
	Treatment:	LPS	replicate	percent IFNγ+
	Media	-	1	1.87
	Media	-	2	6.12
	Media	-	3	8.7
	NRP-V7	+	1	48.9
	NRP-V7	+	2	40.2
	NRP-V7	+	3	40.6
	NRP-V7 + Rapa	+	1	15.4
	NRP-V7 + Rapa	+	2	18.3
	NRP-V7 + Rapa	+	3	16.8
	2μg NRP-V7 MPs	+	1	13.5
	2μg NRP-V7 MPs	+	2	13.8
	2μg NRP-V7 MPs	+	3	15.5
	2μg NRP-V7/Rapa MPs	+	1	3.1
	2μg NRP-V7/Rapa MPs	+	2	2.92
	2μg NRP-V7/Rapa MPs	+	3	3.6
	0.4μg NRP-V7 MPs	+	1	16.2
	0.4μg NRP-V7 MPs	+	2	16.7
	0.4μg NRP-V7 MPs	+	3	19.2
	0.4μg NRP-V7/Rapa MPs	+	1	1.62
	0.4μg NRP-V7/Rapa MPs	+	2	2.18
	0.4μg NRP-V7/Rapa MPs	+	3	2.12
	Tukey's multiple comparisons test	Adjusted P Value
	Media vs. NRP-V7	<0.0001
	Media vs. NRP-V7 + Rapa	0.0009
	Media vs. NRP-V7 MP 2μg	0.0092
	Media vs. NRP-V7 MP 0.4μg	0.0006
	Media vs. NRP-V7/Rapa MP 2μg	0.8916
	Media vs. NRP-V7/Rapa MP 0.4μg	0.5723
	NRP-V7 vs. NRP-V7 + Rapa	<0.0001
	NRP-V7 vs. 2μg NRP-V7 MP	<0.0001
	NRP-V7 vs. 0.4μg NRP-V7 MP	<0.0001
	NRP-V7 vs. 2μg NRP-V7/Rapa MP	<0.0001
	NRP-V7 vs. 0.4μg NRP-V7/Rapa MP	<0.0001
	NRP-V7 + Rapa vs. 2μg NRP-V7 MP	0.8492
	NRP-V7 + Rapa vs. 0.4μg NRP-V7 MP	>0.9999
	NRP-V7 + Rapa vs. 2μg NRP-V7/Rapa MP	0.0001
	NRP-V7 + Rapa vs. 0.4μg NRP-V7/Rapa MP	<0.0001
	2μg NRP-V7 MP vs. 0.4μg NRP-V7 MP	0.714
	2μg NRP-V7 MP vs. 2μg NRP-V7/Rapa MP	0.0011
	2μg NRP-V7 MP vs. 0.4μg NRP-V7/Rapa MP	0.0004
	0.4μg NRP-V7 MP vs. 2μg NRP-V7/Rapa MP	<0.0001
	0.4μg NRP-V7 MP vs. 0.4μg NRP-V7/Rapa MP	<0.0001
	2μg NRP-V7/Rapa MP vs. 0.4μg NRP-V7/Rapa MP	0.9951

## Sheet: Figure 3b
Figure 3b	Effect of MP treatments on T1D incidence
		1 = diabetic, 0 = normoglycemic
	Day (post NOD8.3 T cell transfer)	i.LN vehicle	i.LN Rapa MP	i.LN p31 MP	i.LN p31/Rapa MP	i.LN NRP-V7/Rapa MP
	15	0
	6	1
	4	1
	3	1
	15	0
	15	0
	6	1
	8	1
	15	0
	5	1
	2	1
	15		0
	15		0
	15		0
	15		0
	4		1
	15		0
	11		1
	15		0
	15		0
	15		0
	15		0
	3			1
	5			1
	15			0
	4			1
	15			0
	12			1
	4			1
	15			0
	4			1
	4			1
	15			0
	5			1
	15				0
	15				0
	15				0
	15				0
	15				0
	15				0
	15				0
	15				0
	15				0
	15				0
	15				0
	8				0
	15					0
	15					0
	15					0
	15					0
	15					0
	15					0
	15					0
	15					0
	15					0
	15					0
	15					0
	15					0
	15					0
	15					0
	15					0
	Log-rank (Mantel-Cox) test	P value
	i.LN vehicle vs i.LN Rapa MP	0.0254
	i.LN vehicle vs i.LN p31 MP	0.8474
	i.LN vehicle vs i.LN p31/Rapa MP	0.001
	i.LN vehicle vs i.LN NRP-V7/Rapa MP	0.0002
	i.LN Rapa MP vs i.LN p31/Rapa MP	0.1388
	i.LN Rapa MP vs i.LN NRP-V7/Rapa MP	0.0907
	i.LN Rapa MP vs i.LN p31 MP	0.0186
	i.LN NRP-V7/Rapa MP vs i.LN p31 MP	0.0001
	i.LN p31 MP vs i.LN p31/Rapa MP	0.0006
	i.LN p31/Rapa MP vs i.LN NRP-V7/Rapa MP	>0.9999

[truncated: 61 more sheets: Figure 3c, Figure 3e, Figure 3f, Figure 4d, Figure 4f, Figure 5d, Figure 5e, Figure 5f, Figure 5g, Figure 5j, Figure 5k, Figure 6c, Figure 6f, Figure 6g, Figure 6h, Figure 6j, Figure 6k, Figure 6l, Figure 7c, Figure 7d …]
